# Supplementary material for: Comparison of the Diagnostic Performance of Deep Learning Algorithms for Reducing the Time Required for COVID-19 RT–PCR Testing
Source: Viruses. 2023 Jan 22;15(2):304. doi: 10.3390/v15020304 (PMC9966023; doi:10.3390/v15020304)
Supplement: Supplementary file 1 [file viruses-15-00304-s001.zip]

Archive with 1 entries (1 files):
- viruses-2014115-supplementary.pdf
